# Supplementary material for: The Value of CXCL1, CXCL2, CXCL3, and CXCL8 as Potential Prognosis Markers in Cervical Cancer: Evidence of E6/E7 from HPV16 and 18 in Chemokines Regulation
Source: Biomedicines. 2023 Sep 28;11(10):2655. doi: 10.3390/biomedicines11102655 (PMC10604789; doi:10.3390/biomedicines11102655)
Supplement: Supplementary file 1 [file biomedicines-11-02655-s001.zip]

Archive with 1 entries (1 files):
- biomedicines-2615396-supplementary.pdf
